# Supplementary material for: Multi-Reader Multi-Case Studies Using the Area under the Receiver Operator Characteristic Curve as a Measure of Diagnostic Accuracy: Systematic Review with a Focus on Quality of Data Reporting
Source: PLoS One. 2014 Dec 26;9(12):e116018. doi: 10.1371/journal.pone.0116018 (PMC4277459; doi:10.1371/journal.pone.0116018)
Supplement: S2 File — Raw data extracted for the systematic review. (XLS) [file pone.0116018.s002.xls]

## Sheet: Cleaned
Author	Year	Journal	Volume	Pages	B1	B2	B3	B4	B5	B6	B7	B8	C1 - disease	C2	C3	C4	C5-reference method	C5-details	C5-more details	C6	C6a-study design	C6b	C6c	C7	C8a-selection	C8b-type of selection	C8b-details	C8c	C9	C10-number of readers	C10-details	C11-experience reported?	C12-training reported?	C13-blinded to clinical information?	C13-blinded to prevalence?	C13-details	C14	C14a-time interval between reads?	C14a-length of time interval	C14b	C14b-details	C14c	C14c-details	C14d-fully crossed design ?	C15a	C15b	C15c	C16a-DN patients	C16b
Li F	2011	Radiology	261	937-949	yes	yes	yes	yes	yes	yes	yes	yes	Lung nodule/lung cancer	2	1	3	4	4=2+3	4=2+3, mixture (101= Sx or Bx, 22= follow up)	Databases	2	0	U,NR	yes	2	3	x	The exclusion criteria by two radiologists a, b, c	yes	10	x	yes	yes	yes	yes	x	yes	no	x	U,NR	x	yes	x	yes, obvious but not written	3	N/A (because NO NON-AUC outcome)	1	30	105
Li F	2012	Eur Radiol	22	2729-2735	yes	yes	yes	yes	yes	yes	yes	yes	Focal pneumonia	2	1	2	4	4=2+3	4=2+3, mixture (37=Bx and/or culture, 109=imaging follow up)	Database/Teaching files	2	0	U,NR	yes	2	3	x	Unequivocal but subtle pneumonia-CXRs were selected by two radiologists with exclusion criteria a,b,c	yes	8	x	yes	yes	yes	yes	yes, blinded to prevalence (were advised that cases might show "no/unilat/bilateral pneumonia" but were NOT informed of the NUMBER of pts with or without pneumonia)	yes	no	x	U,NR	x	yes	x	yes, obvious but not written	3	N/A (because NO NON-AUC outcome)	1	20	66
Muramatsu C	2010	J Digital Imaging	23	592-602	yes	yes	yes	yes	yes	yes	yes	yes	Breast masses	1	1	2	0	0	0=unclear	DDSM digital databases for screening mammography	4=other (random selection from database)	UNCLEAR (University of South Florida website)	A	yes	2	3	x	Page 594, In order to include moderately difficult and indeterminate unknown cases, 1) stratified randomized method 2) approx normally distributed, bottom left Fig.1 and 3) images with the eight highest psychophysical similarity measures were selected as the similar images (page 594)	no	11	x	no	yes	yes	yes	x	yes	no	x	no	no (unknown case random by the large database)	yes	x	yes, obvious but not written	4	4	1	30	30
Mc Nulty	2012	Acad Radiol	19	1023-1028	yes	yes	yes	yes	yes	yes	yes	yes	Spinal pathologies Emergency MRI	2	1	2	1	1	1=imaging (consensus between two radiologists experienced in MRI)	Databases	2	0	UNCLEAR (S, A, positive 13 pts, control 18 pts)	no	1	N/A	x	x	no	13	x	yes	yes	U,NR	U,NR	x	yes	yes	3 hours	no	no (The Ziltron software AUTOMATICALLY moved on the randomly selected cases)	no	no (6=iPad first, 7=monitor first, e.g.reader 3i,5i, reader 1m,2m)	yes, obvious but not written	1	1	3	18	18
Kim S	2010	J Trauma	69	437-446	yes	yes	yes	yes	yes	yes	yes	yes	TL Spine fractures	3	1	2	1	1	1=imaging (consensus between two radiologists)	Blunt multitrauma pts-Emergency setting	2	0	S	yes	1	N/A	x	x	yes	3	x	yes	yes	yes	yes	x	yes	yes	4 weeks	no	no (reviewed in random order to minimize bias)	U,NR	x	yes, obvious but not written	2	2	3	21	283
Shimauchi A	2011	Radiology	258	696-704	yes	yes	yes	yes	yes	yes	yes	yes	Breast lesions, MRI depicted	1	1	2	2	2	2	Databases	2	0	U,NR	yes	2	4	4=other (page 699, had to be > 5mm, AUC ROC of CADx lesions had to be similar to/closely match the training set)	x	no	6	x	yes	yes	yes	yes	x	yes	no	x	yes	x	yes	x	yes, obvious but not written	4	4	3	30	30
Dachman AH	2010	Radiology	256	827-835	yes	yes	yes	yes	yes	yes	yes	yes	Colonic polyps	2	1	2	5	5	5=other (page 829, polyp seen at CTC and optical colonoscopy) (page 829, optical colonoscopy was considered the reference standard for absence of a polyp) ???	Database, publicly available database	2	1	A	yes	2	2	2=to enrich prevalence, and, "STRATIFIED SAMPLING from different POLYP SIZE"/Andrew Plumb/and keep ratio of 3:2 for the small polyps-large polyps ratio (page829)	x	yes	19	x	yes	yes	yes	no	no (page 829, were instructed that the case set contained a HIGHER PROPORTION OF patients with POLYPS than was usually found in clinical practice)	yes	yes	27-58 days	no	x	no	x	yes, written	2	2,1,4	3	48	535
Salazar AJ	2011	TELEMEDICINE and e-HEALTH	17	275-282	yes	yes	yes	yes	yes	yes	yes	yes	Lung pathology (pneumothorax, ILD, nodules); to compare three digitizer devices; ICR(expensive), UMAX(medium priced), LUMIX(the cheapest)	2	1	3	1	1	1=imaging (CT chest as a gold standard)	Outpatients and emergency patients who visited the Fundacion Santa Fe de Bogota between November 2007 and 2009	3	0	S	yes	1	N/A	x	x	no	6	x	yes	no	yes	U,NR	x	yes	yes	2 months	U,NR	x	U,NR	x	yes, written	1	1	1	74	74
Wardlaw JM	2010	PLoS ONE	5	e15757	yes	yes	yes	yes	yes	yes	yes	yes	Stroke; compare "three" stroke scoring methods	2	1	3	1	1	1=imaging (The readings of ONE NEUROradiologist, very experienced in CT interpretation in acute stroke)	CT of stroke patients	2	1	S	yes	2	4	4=other (Stratified age, time to scan, stroke severity; and to encompass typical signs of early stroke)	x	no	258	x	no	no	U,NR	U,NR	x	yes	U,NR	x	U,NR	x	U,NR	x	U,NR	1	1	3	U,NR	U,NR
Subhas N	2011	AJR	197	442-450	yes	yes	yes	yes	yes	yes	yes	yes	Knee injury, menisci and ligaments	2	1	2	5	5	5=other (arthroscopy; no good reference standard for MCL, LCL collateral ligaments)	Only patients referred for MRI were included in this study	2	0	S	no	1	N/A	x	x	yes	6	x	yes	U,NR	yes	yes	x	yes	yes	4 weeks	no	x	U,NR	x	yes, written	4	4	3	0 > 29	131 > 218
Collettini F	2012	Eur Radiol	22	350-357	yes	yes	yes	yes	yes	yes	yes	yes	Breast cancer	3	1	2	4	4=2+3	4=2+3, mixture, two-year-imaging follow up and histopatho Bx	276 consecutive women enrolled in this study	0	0	A	yes	2	4	4=other (Exclusion criteria were haematoma, ulcerations or wounds, XRT,chemoPx,Sx,Bx in the 6 months preceeding breast imaging)	x	yes	4	x	no	yes	yes	yes	x	yes	yes	4 weeks	no	no (p352, a newly randomized order)	yes	x	yes, written	1	1	3	224	224
Kelly KM	2010	Eur Radiol	20	2557-2564	yes	yes	yes	yes	yes	yes	yes	yes	Breast cancer	3	1	2	4	4=2+3	4=2+3, 2=histopatho, 3=radiologic follow up (To validate true negative cases, all cases were followed 1 year or more), page 2559	Collected cases from 2003 to 2008	2	U,NR	A	no	2	2	2=to enrich, the prevalence of cancer is 50%	x	no	12	x	no	yes	yes	yes	x	yes	no	x	yes	x	yes	x	yes, obvious but not written	1	1	3	51	51
Noroozian M	2012	Radiology	262	61-68	yes	yes	yes	yes	yes	yes	yes	yes	Breast masses	1	1	2	0,3	0,3	0 and 3(0=UNCLEAR for malignant; 3=Imaging follow up for more than 2 years for benign cases)	260 consecutive cases in the DBT projects	0	0	S	U,NR	2	2	2=to enrich the prevalance of cancer, 45% were malignant	260 pts, -108 benign were RANDOMLY NOT selected to enrich cancer, -31 microcalcifications, -31 Technical problem/Bx problem, -23 Technical problems, thus remaining 67 pts 67 masses.	yes	4	x	yes	yes	yes	yes	x	yes	yes	1 month, six separate sessions	no	no (The cases within each session were randomized differently, p64)	no	no (The order of reading sessions among readers were counterbalanced, e.g.example in p64)	yes, written	4 or 5(p 65, Analysis was performed on data obtained from matched image sets(n=93); 4=lesion/ROI, 5=other, matched images set, also Table 1 p63)	4 or 5(p 65, Analysis was performed on data obtained from matched image sets(n=93); 4=lesion/ROI, 5=other, matched images set, also Table 1 p63)	3	37	47
Ohgiya Y	2012	Clinical Imaging	36	526-531	yes	yes	yes	yes	yes	yes	yes	yes	Prostate cancer	2	1	3	2	2	2	Patients underwent prostate MRI between May 2007 and Aug 2008	2	0	U,NR	U,NR	2	4	4=other (see exclusion criteria C8c), 80-7=73 patients	Seven were excluded for the following reasons; a) DWI did not include b=2,000?? (n=4) b) hormone treatment was administered before MRI(n=3)	yes	2	x	no	no	yes	yes	x	yes	yes	2 weeks	U,NR	x	no	no (The three data sets in each patient were RANDOMLY interpreted in different sessions, p527)	yes, written (each data set was interpreted by two radiologists, p527)	1	1	3	18	18
Uchiyama Y	2012	J Digital Imaging	25	497-503	yes	yes	yes	yes	yes	yes	yes	yes	Stroke/Lacunar infarct(single)	2	1	2	1	1	1=imaging (consensus between two experienced neuroradiologists; NO true reference/gold standard)	Databases	2	0	A	yes	2	4	4=other (p498, the selected patients should have ONLY ONE lacunar infarct, allow easier ROC analysis; p498, The lesions marked as lacunar infarct by both radiologists were considered as LI in this study; The diagnosis of "no lacunar infarcts" by consensus between two neuroradiologists)	p498, the selected patients should have ONLY ONE lacunar infarct, allow easier ROC analysis; p498, The lesions marked as lacunar infarct by both radiologists were considered as LI in this study; The diagnosis of "no lacunar infarcts" by consensus between two neuroradiologists	yes	9	x	no	no	yes	yes	x	yes	no	x	yes	yes (p500, The cases selected for study were presented in the SAME randomized order to each observer, ??why the same??)	yes	x	yes, obvious but not written	1	1=patient (Fig4, Fig5, for non-AUC oucome; beneficial/detrimental effect to confidence levels)	3	15	15
Otani H	2012	J Thorac Imaging	27	51-57	yes	yes	yes	yes	yes	yes	yes	yes	Lung nodule	2	1	2	1	1	1=imaging (p52, Two radiologists identified nodules on MDCT by CONSENSUS to set standards of reference)		0	U,NR	U,NR	U,NR	U,NR	N/A	x	x	yes	4	x	yes	no	yes	U,NR	yes, blinded to both (p52, ???informed of the possibility of multiple nodule/ no nodule/ cautioned against inflammatory or fibrous changes; OK-blinded to the names and ages)	yes	U,NR	x	U,NR	x	U,NR	x	yes, obvious but not written	0=U,NR (Table1, Table2, no absolute number, no 2x2 table calculation)	0=U,NR (Table1, Table2, no absolute number, no 2x2 table calculation)	U,NR	3	U,NR
Li F	2011	AJR	196	W535-W541	yes	yes	yes	yes	yes	yes	yes	yes	Lung nodule/lung cancer	2	1	2	4	4=1+2+3	4=1+2+3 (1=imaging; the presence or absence of lung nodule was confirmed by CT; Malignant-histology, cytology; Benign-histology, culture, shrinkage with ATBs, stable during 2-year imaging follow up)	Database JSRT	?? 2 or 4 (2=retrospective or 4=other, random selection from the JSRT database)	U,NR	U,NR	yes	2	3	x	BIAS-The readers should NOT get involved in the selection process (W536, A radiologist/reader DECIDE the exclusion criteria to CHOOSE CXR; Unilateral nipple shadows in images without a lung nodule, as JUDGED BY two or more radiologists who were also OBSERVERS in this study, ?? bias) <=> Nine exclusion criteria, select subtlety category 2,3 and exclude 1,4,5	yes	3	x	yes	yes	no	U,NR	yes, (but conflicts !! with C8b, C8c !!)	yes	yes	2 weeks	no	no (W536, the order of cases within each image set was randomized)	no	no (W535, CXR first and CXR/BSI first)	yes, written	1	1=patient (Table2, for non-AUC oucome; % detection rate, number of false positive results)	1	79	79
Way T	2010	Acad Radiol	17	323-332	yes	yes	yes	yes	yes	yes	yes	yes	Lung nodule/lung cancer	1	1	2	4	4=2+3	4=2+3, mixture (p324, Bx, clinical information and 2-year CT follow up)	Patient archive in the radiology department	2	0	U,NR	no	2	4	4=other (diameter >3 mm measured by the radiologist, appearance of nodules on at least three consecutive slices)	x	no	6	x	yes	yes	yes	yes	x	yes	no	x	no	x	yes	x	yes, obvious but not written	4	4	3	U,NR	132
Saade C	2013	European Journal of Radiology	82	e64-e69	yes	yes	yes	yes	yes	yes	yes	yes	Stroke/Atherosclerotic vascular/Carotid CTA	2	1	2	5,3	5,3	5=other and 3=radiological follow up [Page e66, defined by the NEURORADIOLOGISTS' REPORT (based on complete patient series, previous and SUBSEQUENT EXAMINATIONS and clinical indications), e66]	202 Patients underwent carotid CTA in our institution between Jan 2008 and Jan 2010 with STROKE LIKE SYMPTOMS, thus C6c = S = symptomatic	2	0	S	U,NR	2	4	4=other (general; pregnant patients, patients with allergies to iodinated CM and poor renal function were excluded)	x	no	6	x	yes	no	U,NR	yes	x	yes	U,NR	x	U,NR	x	no	no [page e66, the ordering of the regimen in a counterbalanced way, e.g., reader 1 looked at regimen A first whilst reader 2 looked at regimen B (reduced/low contrast volume regimen) first]	yes, written	1	2	1	25	25
Visser R	2012	Eur Radiol	22	908-914	yes	yes	yes	yes	yes	yes	yes	yes	Breast cancer	3	1	2	4	4=2+3	4=2+3, mixture (Histopatho and Imaging follow up) (43 cases= Bx-confirmed TP) (110 cases= FP ??? Bx negative ?? no Bx) [ Add 110 Normal cases(N) ]	Patients underwent screening digital mammogram	0	1	A	yes	1	N/A	x	x	yes	6	x	yes	yes	U,NR	U,NR	x	yes	yes	1 month	no	no (the order of cases within the session was randomized)	U,NR	x	yes, written (six radiologists read two versions of the study set processed with TE, PV)	1	1	3	220	220
Timp S	2010	IEEE Transactions on Information Technology in Biomedicine	14	803-808	yes	yes	yes	yes	yes	yes	yes	yes	Breast mass, serial mammogram	1	1	3	4	4=2+3	4=2+3, mixture (Histopatho and at least 6-month imaging follow up), page 804, All 99 malignant cases = Bx, 39/99 benign cases = Bx; 60/99 benign cases = at least 6-month imaging follow up.	Dutch Breast Cancer Screening Programme	2	0	A	U,NR	1	N/A	x	x	yes	6	x	yes	yes	no	no	no (Page 805- were informed that the number of BENIGN AND MALIGNANT CASES were about EQUAL, and that, all cases FROM SCREENING PROGRAM)	yes	no	x	no	no (All cases were presented in a randomized order)	yes	x	yes, obvious but not written	4	4	3	99	99
Pollard BJ	2012	J Digital Imaging	25	520-526	yes	yes	yes	yes	yes	yes	yes	yes	Lung nodule	2	1	2	1	1	1=imaging (p521, further evaluated using fluoroscopy or CT)	A database of 300 anonymous digitized radiography	4=U,NR	U,NR	U,NR	no	U,NR	N/A	x	x	no	4	x	yes	yes	yes	yes	x	yes	yes	14 days	no	x	no	no (reader 1,4 = 1 lux first; while reader 2,3 = 50 lux first)	yes, written	1	1	1	50	50
Purysko AS	2012	AJR	198	115-123	yes	yes	yes	yes	yes	yes	yes	yes	Hepatic nodule, FNH versus hepatic adenoma	1	1	2	4	4=2+3	4=2+3, mixture (All 12 adenoma=Histopatho, 8 FNH=percutaneous Bx, 27 FNH=clinical or imaging follow up or typical MRI)	422 consecutive patients who had undergone gadoxetate enhanced liver MRI in our institution	2	0	S,A	U,NR	1	N/A	1 (page 116, NO PATIENT WAS EXCLUDED)	x (Page 116, NO PATIENT WAS EXCLUDED)	yes	3	x	yes	U,NR	U,NR	U,NR	x	yes	no	x	no	x	yes	yes (sequential readings, image set 1 followed by image set 2), (conventional then conventional plus Gadoxetate)	yes,written	4	4	3	35	35
Matsushima M	2010	Magn Reson Med Sci	9(2)	49-58	yes	yes	yes	yes	yes	yes	yes	yes	Hepatic nodule, HCC	2	1	2	1	1	1=imaging (CTAP and CTHA; Two abdominal MRI radiologists determine 38 HCC nodules by CTAP and CTHA, BY CONSENSUS)	20 Patients with HCCs undergone MRI-SPIO, and, CTHA, CTAP at our hospital from July 2005 to Feb 2007	2	0	U,NR	U,NR	2	3	3 (page 52, nodules EXCEEDING 3 CM in diameter were excluded; because they are OBVIOUS on all images) (ONE patient was excluded because of a 5-month interval between MRI and CTHA-CTAP, 20-1 = 19 patients)	3 (page 52, nodules EXCEEDING 3 CM in diameter were excluded; because they are OBVIOUS in all images) (ONE patient was excluded because of a 5-month interval between MRI and CTHA-CTAP, 20-1 = 19 patients)	no	6	x	yes	U,NR	yes	yes	x	yes	yes	4 weeks	no	x	U,NR	x	yes, obvious but not written	2	2	3	U,NR	60
Yamada Y	2012	Radiology	263	419-428	yes	yes	yes	yes	yes	yes	yes	yes	Extrahepatic bile duct cancer	2	1	2	4	4=2+3	4=2+3, mixture (Histopatho and postoperative follow up CT, page 422)	All consecutive patients known to have or suspected of pancreatic/biliary tract disease, between December 2004 and September 2010	2	1	U,NR	U,NR	2	4	4=other (47-2-2 = 43 patients; EXCLUDED because of renal failure [n=2]; contraindications for iodinated contrast material [n=2]), Page 420	x	yes	3	x	yes	U,NR	yes	yes	x	yes	yes	1 month	no	x	U,NR	x	yes, obvious but not written	1	1	3	33	33
Mermuys K	2010	AJR	195	161-167	yes	yes	yes	yes	yes	yes	yes	yes	Urolithiasis ( All stones, Ureteric stones )	2	1	2	1	1	1=imaging [Page 162, In case of disagreement between the THREE READERS ON THE MDCT results, a fourth reader (7 years of experience) decided the final MDCT result to be used as the reference standard] [BIAS, and I think that the three observers R1 R2 R3 should NOT GET INVOLVED with the "reference standard"-MDCT]	50 consecutively enrolled patients between Nov 2007 and June 2008	0	0	U,NR	U,NR	1	N/A	x	x	yes	3	x	yes	U,NR	yes	yes	x	yes	U,NR	x	no	x	yes	yes (Page 162, first all DR THEN all DT/digital tomosynthesis)	yes, written	1	4	3	19	19
Aoki T	2011	Acad Radiol	18	1000-1005	yes	yes	yes	yes	yes	yes	yes	yes	Lung nodule	2	1	2	1	1	1=imaging (Page 1001, on the basis of CT confirmation)	Database for CXR	2	U,NR	U,NR	U,NR	2	3	3 (page 1001, The SUBTLETY RATINGS of the nodules were classified by two-board-certified radiologists in the same way as for the classification of database) (FIVE-POINT scale of SUBTLETY, 1=extremely subtle, 5=obvious) (Calcified lung nodules were excluded)	3 (page 1001, The SUBTLETY RATINGS of the nodules were classified by two-board-certified radiologists in the same way as for the classification of database) (FIVE-POINT scale of SUBTLETY, 1=extremely subtle, 5=obvious) (Calcified lung nodules were excluded)	no	12	x	yes	yes	yes	U,NR	x	yes	no	x	no	x	yes	yes (Sequential reading method; without CAD/temporal subtraction images THEN with CAD), Page 1001	yes, obvious but not written	1	1	1	51	51
Toomey RJ	2010	AJR	194	469-474	yes	yes	yes	yes	yes	yes	yes	yes	Intracranial Hemorrhage and Distal Radial Fracture (Handheld computing devices for Emergency Radiologic Consultation)	2	1	3	5	5	5=other (page 471, radiologic report and the opinion of an expert)	unknown	4=U,NR	1	U,NR	no	1	N/A	x	x	no	23,15,26,20	23,15,26,20 readers (Table 2, page470, there are FOUR SEPARATE Studies; see G3 comments-G3	yes	yes	U,NR	U,NR	x	no (if consider ALL FOUR STUDIES TOGETHER), yes (if consider EACH FOUR Studies seperately; read twice)	U,NR	U,NR (??? Page 472, a standard COUNTER BALANCED Method to minimized memory effect)	U,NR	x	U,NR	x	no, obvious but not written	5=other(i.e.READINGS; Total 168 readings; 49x2 + 35X2 = 168 readings), page 469, 472	N/A (because NO NON-AUC outcome)	1	15 and 15	U,NR
Hupse R	2013	Radiology	266	123-129	yes	yes	yes	yes	yes	yes	yes	yes	Breast cancer	2	1	3	4	4=2+3	4=2+3, mixture (page 124,125, 80 cases=Histopatho Bx, 120 cases=Mammographic follow up)	Digital Screening Program between 2003 and 2008, Utretch, the Netherlands	2	U,NR	A	yes	2	3	3 (page 124, the following were EXCLUDED; 1) the lesions RATED AS OBVIOUS, 2) microcalcifications-only-no mass, 3) NOT all four views)	x	yes	12	x	yes	yes	U,NR	U,NR	x	yes	yes	4 weeks	U,NR	x	no	no (page125, in the alternate mode; the reading mode SWITCHED)	yes, written (page123, 12 readers read 200 studies TWICE)	1	1	3	120	120
Tan T	2012	IEEE Transactions on Medical Imaging	31	1034-1042	yes	yes	yes	yes	yes	yes	yes	yes	Breast cancer	1	1	2	4	4=2+1+0	4=2+1+0, mixture (UNCLEAR; page 1035, All malignant lesions=Bx, 38 benign=Bx, the remaining benign lesions were confirmed by ??? IMAGE INTERPRETATION ALONE or ??? combining information from DIFFERENT MODALITIES)	Dataset of 201 lesions	4=U,NR	1	U,NR	yes	2	3	3 (page 1039, During the selection, there is no preference on certain types of lesions EXCEPT CYSTS were left out because they are EASY TO INTEPRETE)	Exclude cyst, page 1039	no	10	x	no	yes	U,NR	U,NR	x	U,NR	U,NR	x	U,NR	x	U,NR	x	U,NR	4	N/A (because NO NON-AUC outcome)	1	41	41
Shiraishi J	2010	J Digital Imaging	23	161-169	yes	yes	yes	yes	yes	yes	yes	yes	Breast microcalcifications	2	1	2	4	4=2+1	4=2+1 (2=Histopatho, core needle Bx and/or surgery for images with clustered microcalcifications) (1=imaging, consensus of one radiologist (H.A.) and CAD software output)	Consecutive cases obtained at our institution between September 2005 and September 2006	4=U,NR	0	U,NR	U,NR	2	3	3 (page 163, Selected by a breast radiologist with several inclusion criteria, namely, 1) there is ONLY ONE MCL cluster in each single view 2) THE SUBTLETY was considered VERY SUBTLE OR EXTREMELY SUBTLE 3) Adequate image quality-position and gray scale)	page 163, Selected by a breast radiologist with several inclusion criteria, namely, 1) there is ONLY ONE MCL cluster in each single view 2) THE SUBTLETY was considered VERY SUBTLE OR EXTREMELY SUBTLE 3) Adequate image quality-position and gray scale)	no	7	x	yes	yes	yes	yes	x	yes	yes	2 weeks	U,NR	x	no	no (page 164, the order of the TWO READING SESSIONS for each observer was determined RANDOMLY, but was balanced)	yes, obvious but not written	1	1	1	30	30
Berg WA	2012	AJR	198	219-232	yes	yes	yes	yes	yes	yes	yes	yes	Breast cancer Contralateral	2	1	2	2	2	2	Women 25 years or older, with newly diagnosed breast cancer (on core Bx or vacuum Bx were recruited from six sites	0	1	S	U,NR	2	4	4=other (GENERAL; contraindication to MRI; IDDM, DM type 2 with blood glucose level >140 mg/dl before PEM)	x	yes	30 and 4	Page 220= NOT WELL WRITTEN; 30 readers for breast-level-performance; 4 readers for blinded retrospective PEM review	yes	yes	no	yes	Page 220, FULL KNOWLEDGE of conventional imaging and pathologic results from PRE-study Bx (newly diagnosed breast cancer)	yes	U,NR	x	U,NR	x	U,NR	x	U,NR	3 and 4	3 and 4	3	352	352
Bilello M	2010	Acad Radiol	17	686-695	yes	yes	yes	yes	yes	yes	yes	yes	Brain-Multiple Sclerosis Lesions	2	1	2	5	5	5=other (ABSENCE OF GOLD STANDARD/Absence of ground truth; revised Mc Donald Criteria 2005)	Multiple sclerosis patients by revised Mc Donald criteria, randomly RETRIEVED from the radiology picture database -PROSPECTIVE, WRITTEN, page 687	0	0	U,NR	U,NR	2	4	4=other (4 patients were excluded because of TECHNICAL ISSUES; 50-4=46 pts; 3 healthy volunteers were excluded-incidental WM findings NOT related to MS; 14-3=11 volunteers)	x	yes	7	x	yes	no	yes	U,NR	Don't mention about PREVALENCE; Page 687-No information was disclosed regarding the MRI protocol or THE AIM OF THE STUDY !!! ,page 687	yes	no	single sessions typically lasted 4-5 hours	U,NR	x	U,NR	x	yes, written	U,NR (4 or 1)	U,NR (4 or 1)	1	11	U,NR
Moin P	2011	Acad Radiol	18	1420-1429	yes	yes	yes	yes	yes	yes	yes	yes	Breast masses and microcalcifications, Mammographic display work flow	3	1	2	4	4=2+3	4=2+3 (2=histo; all positive cases were biopsy proven) (3=radiological follow up; non Bx negative cases were confirmed with normal findings on mammographic F/U one year later), Case selection, page 1424	Case data set collected from Fuji film collaboration sites from around the world	2	U,NR	U,NR	U,NR	2	3,4	3 (page 1421, the original 550-case data set were STRATIFIED BY DIFFICULTY LEVEL by a radiologist; Appendix CASE SCORING SCHEMA, page 1429) and 4=other (pregnant, inadequate quality, etc. and BI-RADS 0 were excluded)	x	no	6	x	no	yes	yes	yes	x	yes	yes	6 weeks	no	x	yes	yes (page 1423, The first round of reading sessions used only QV, while the second round of reading sessions used only CARP)	yes, written	1	1	3	100	100
Medved M	2011	Acad Radiol	18	1467-1474	yes	yes	yes	yes	yes	yes	yes	yes	Breast cancer	1	1	2	4	4=2+1	4=2+1 (most=histopatho, but 4 cases categorized as benign on "the basis of MRI reading", page 1468, 1469)	Patients with suspicious breast lesions detected on mammogram underwent breast MRI, 2002-2008	0	U,NR	U,NR	U,NR	U,NR	N/A	x	x	yes	3	x	yes	U,NR	yes	U,NR	x	yes	U,NR	x	no	x	U,NR	x	yes, written	4	4	1	10	10
Aoki T	2012	European Journal of Radiology	81	1062-1067	yes	yes	yes	yes	yes	yes	yes	yes	Lung nodule	2	1	2	1	1	1=imaging (on the basis of CT confirmation, page 1063)	A large database of 15,000 CXR	2	U,NR	U,NR	U,NR	2	3	3(page 1063, two board-certified radiologists classified the lung nodule according to THE SUBTLETY SCALE, five-point-scale)	x	no	8	x	yes	yes	yes	U,NR	x	yes	no	x	no	x	yes	x	yes, obvious but not written	1	1	1	30	30
Yoshida A	2013	J Comput Assist Tomogr	37	84-90	yes	yes	yes	yes	yes	yes	yes	yes	Brain metastases	1	1	2	1	1	1=imaging (mutual CONSENSUS between two experienced neuroradiologists, page 85)	Patients who had primary cancer and screened for brain metastases durine 2009-2010	2	U,NR	U,NR	U,NR	2	4	4=other (The exclusion criteria, Patients who FAILED to undergo 1 of the 3 sequences, severe gross ARTIFACTS)	x	yes	4	x	yes	no	yes	U,NR	x	yes	yes	2 weeks	no	x	U,NR	x	yes, written	4	4	1	0	70
Takahashi N	2010	J Comput Assist Tomogr	34	751-756	yes	yes	yes	yes	yes	yes	yes	yes	Stroke-Embolic infarcts	2	1	2	1	1	1=imaging (two neuroradiologists determined criteria standard of hypoattenuation regions on unenhanced CT IN CONSENSUS, page 752)	34 consecutive patients with MCA embolic infarcts underwent unenhanced CT (2007-2008) then 21 patients was selected	2	0	S	yes	2	4	4=other (Inclusion criteria are 1) the first CT scan done within 3 hours after stroke onset 2) No evidence of old infarct)	x	yes	5	x	yes	yes	yes	U,NR	Page 752, blinded to all clinical info EXCEPT the SIDEof hemisphere with STROKE SYMPTOMS- acceptable	yes	no	x	no	x	yes	x	yes, written	2	2	3	3	142
Sung YM	2010	European Journal of Radiology	74	275-279	yes	yes	yes	yes	yes	yes	yes	yes	Lung-Interstitial Lung Markings	2	1	4	4	4=1+2+5	4=1+2+5, mixture (Thin section CT with CONSENSUS of two board-certified radiologists) (8/25= lung biopsy showed UIP-NSIP;11/25= connective tissue disease clinically; 6/25= NOT CONFIRMED) (14 cases free of ILD by thin section CT)	39 Patients suspected of ILD, clinically indicated and requested by clinicians as part of patients' diagnostic workup	2	U,NR	U,NR	U,NR	2	3	3 (Page 276, we selected the study candidates with SUBJECTIVE EXTENT of parenchymal abnormality LESS THAN 20% of whole lung volume on thin section CT)	Page 276, We excluded the cases with massive lung destruction, mass, consolidation or pleural effusion	yes	10	x	yes	no	yes	U,NR	Page 275, 276, BUT DID NOT mention the prevalence; (Blinded to name, H.N., Helsinki Declaration)	yes	yes	4 weeks	no	x	no	no (page276, read CRT first and read LCD first)	yes, written	2	N/A (because NO NON-AUC outcome)	1	14	U,NR
Padilla F	2013	J Ultrasound Med	32	93-104	yes	yes	yes	yes	yes	yes	yes	yes	Breast mass	1	1	2	2	2	2	BI-RADS 4 or 5 (by diagnostic mammogram and US) were recruited 2006-2009. All underwent DBT and 3D-AUS BEFORE Bx or FNA	2	0	U,NR	U,NR	2	2	2=to enrich (page 8, The prevalence of cancer in our study was HIGHER THAN that in clinical practice) (The inclusion criteria could introduce UNINTENDED BIAS towards tomostnthesis DBT), see also C8c !!	Page 2 and 3, (Inclusion criteria are visible mass on DBT, mass in the FOV of 3D-AUS, PATHOLOGY RESULTS AVAILABLE) (Exclusion criteria are technical problem during 3D-AUS, Bx aborted, DBT negative, outside FOV of 3D-AUS)	yes	6	x	yes	no	U,NR	yes	x	yes	no	x	no	x	yes	x	yes,writen	4	4	3	38	38
Choi HJ	2012	Journal of Telemedicine and Telecare	18	26-31	yes	yes	yes	yes	yes	yes	yes	yes	Appendicitis-Ultramobile PC	2	1	2	4	4=2+3	4=2+3 (56 consecutive patients with PATHO confirmed appendicitis) (44 consecutive patients with normal CT findings and NORMAL CLINICAL FOLLOW UP)	Consecutive ED patients with acute abdomen underwent abdominal CT in the year 2009	2	U,NR	U,NR	U,NR	1	N/A	x	x	yes	4	x	yes	no	yes	U,NR	x	yes	yes	4 weeks	U,NR	x	no	no (case 1-50, LCD first) (case 51-100, UMPC first)	yes,written	1	1	3	44	44
Cole EB	2012	Acad Radiol	19	916-922	yes	yes	yes	yes	yes	yes	yes	yes	Breast mass	3	1	2	2	2	2	67 Normal cohort and 66 Diagnostic cohort	2	1	A,S	yes	1	N/A	x	x	no	16	x	yes	no	U,NR	U,NR	x	yes	yes	4 weeks or more	no	x	no	no (page917, half of the cases = Photon counting FFDM first, half of the case = Conventional FFDM first)	yes,written	1	1,4	3	84	84
Gennaro G	2010	Eur Radiol	20	1545-1553	yes	yes	yes	yes	yes	yes	yes	yes	Breast cancer	3	1	2	4	pathology or clinical follow-up			0	0	S	U,NR	2	5	implant patients excluded (OK) but also "18 other single breasts were excluded a posteriori because they had scars from previous surgical interventions that were over-rated in terms of BIRADS scores, the readings having been blinded" - seems dubious		no	6	x	yes	yes	yes	U		yes	yes	1-4 weeks	no		no		yes, obvious but not written	3	4	3	U	136
Yamada Y	2011	Invest Radiol	46	471-477	yes	yes	yes	yes	yes	yes	yes	yes	Lung nodule	2	1	2	1				0	U	NR	yes	2	5	patients with >20 nodules excluded	using the reference standard	yes	3	x	yes	no	yes	U		yes	yes	1-3 weeks	no		no		yes, obvious but not written	1	4	3	59	NR
Rafferty EA	2013	Radiology	266	104-113	yes	yes	yes	yes	yes	yes	yes	yes	Breast cancer	2	1	1	4	pathology or clinical follow-up			2	1	Mixture	no	2	4	to provide a mix of all different kinds of case types	post-hoc using the reference standard	no	14	12 readers used ultimately for ROC analysis - 2 readers were excluded as they failed the training requirements	no	yes	yes	U		yes	no	tomosynthesis viewed immediately after reading mammogram	yes		yes		yes, obvious but not written	0	1	3	264	264
Rafferty EA	2013	Radiology - SAME ARTICLE, TWO STUDIES	266	104-113	yes	yes	yes	yes	yes	yes	yes	yes	Breast cancer	1	1	1	4	pathology or clinical follow-up			2	1	Mixture	no	2	4	to provide a mix of all different kinds of case types	post-hoc using the reference standard	no	15		no	yes	yes	U		yes	no	tomosynthesis viewed immediately after reading mammogram	yes		yes		yes, obvious but not written	0	1	3	259	259
Wallis MG	2012	Radiology	262	788-796	yes	yes	yes	yes	yes	yes	yes	yes	Breast cancer	3	1	2	4	pathology or clinical follow-up			0	1	Mixture	yes	2	4	denser breasts and a statistically benefical ratio of cancers / no cancers	Expert opinion	yes	10	10 readers for the study of mammography versus 2-view tomosynthesis	yes	yes	yes	U		yes	yes	4 weeks	no	random	no	random	yes, written	0	0	3	66	U
Wallis MG	2012	Radiology - SAME ARTICLE, TWO STUDIES	262	788-796	yes	yes	yes	yes	yes	yes	yes	yes	Breast cancer	3	1	2	4	pathology or clinical follow-up			0	1	Mixture	yes	2	4	denser breasts and a statistically benefical ratio of cancers / no cancers	Expert opinion	yes	10	10 different readers for the study of mammography versus single-view tomosynthesis	yes	yes	yes	U		yes	yes	4 weeks	no	random	no	random	yes, written	0	0	3	66	U
Svahn TM	2012	BJR	85	e1074-e1082	yes	yes	yes	yes	yes	yes	yes	yes	Breast cancer	3	1	2	4	pathology, imaging, consensus imaging review		4	unclear	0	Mixture	yes	3				yes	5		yes	yes	U			yes	yes	1-3 weeks	no		no		yes, obvious but not written	3	4	3	U	95
Kim H	2012	WJG	17	4905	yes	yes	yes	yes	yes	yes	yes	yes	Oesophageal varices	3	1	2	5	endoscopy			0	0	NR	yes	1				yes	3		yes	no	yes	U		yes	yes	3 weeks	no		yes		yes, obvious but not written	1	1	3	50	50
Dromain C	2012	Breast Cancer Research	14	R94	yes	yes	yes	yes	yes	yes	yes	yes	Breast cancer	3	1	2	4	4=2+3			0	U	NR	no	1				no	7		no	yes	yes	U		yes	no		yes		yes		yes, obvious but not written	1	1	5	NR	NR
Warren LM	2012	Med Phys	39	3202-3213	yes	yes	yes	yes	NO	yes	yes	yes	Breast calcifications	EXCLUDED (simulated microcalcifications)																EXCLUDED	x
Jinzaki M	2011	AJR	196	1102-1109	yes	NO	yes	yes	yes	yes	yes	yes	Urothelial carcinoma, CT Urography	EXCLUDED																EXCLUDED	x
Okamoto S	2011	Ann Nucl Med	25	213-220	yes	NO	yes	UNCLEAR (Not multi-reader ?? Number of readers ??)	yes	yes	yes	NO	Brain tumour recurrence, PET	EXCLUDED																EXCLUDED	x
Nishida K	2011	Acta Radiologica	52	120-126	yes	NO	yes	yes	yes	NO	yes	NO	Prostate cancer	EXCLUDED (Prediction of prognostic value; The relationship between MRI stage and biochemical recurrence using Kaplan-Meier survival estimates)																EXCLUDED	x
Svane G	2011	Acta Radiologica	52	134-142	yes	NO	yes	yes	yes	yes	yes	yes	Breast mass	EXCLUDED																EXCLUDED	x
Yakabe M	2010	J Digital Imaging	23	520-526	yes	yes	yes	yes	NO	yes	yes	yes	Breast microcalcifications	EXCLUDED (simulated microcalcifications, anthropomorphic phantom)																EXCLUDED	x
Leong DL	2012	J Digital Imaging	25	662-669	yes	yes	yes	yes	NO	yes	yes	yes	DICOM GSDF in Complex Background	EXCLUDED (synthetic clustered lumpy background; simulated screening mammogram)																EXCLUDED	x
Krupinski EA	2012	J Digital Imaging	25	738-743	yes	yes	yes	yes	NO	NO	yes	yes	Virtual Pathology Slides, Colour LCD	EXCLUDED																EXCLUDED	x
Obuchowski NA	2010	Acad Radiol	17	761-767	yes	yes	yes	N/A	N/A	yes	NO (methodology)	yes	Effect of CADe on Observer Performance	EXCLUDED (To study the effect of CADe on observer performance in different study design; crossover design VS sequential design)																EXCLUDED	x
Reed WM	2011	Radiology	258	938-943	yes	yes	yes	yes	NO	yes	yes	yes	Lung nodules	EXCLUDED (Simulated lung nodules, a software system for the simulation of chest nodule, page 939, 940, 943, reference 19)																EXCLUDED	x
Szucs-Farkas Z	2010	AJR	194	W388-W395	yes	NO	yes	yes	yes	yes	yes	NO	Chest trauma	EXCLUDED (Mainly FOCUS SENSITIVITY/Wilcoxon matched paired test for primary target-rib fractures; Secondary target = pneumothorax/lung contusion, just SHOW AVERAGE AUC in table, did not use DBM MRMC properly; like Jinzaki, et al, AJR)																EXCLUDED	x
Destounis S	2011	J Digital Imaging	24	66-74	yes	NO	yes	yes	yes	yes	yes	NO	Breast, digital mammogram	EXCLUDED																EXCLUDED	x
Berbaum KS	2012	J Am Coll Radiol	9	344-351	yes	yes	yes	yes	NO	yes	yes	yes	Skeletal injury, SOS conditions	EXCLUDED
Webb LJ	2011	Med Phys	38	1972-1980	yes	yes	yes	yes	NO	yes	yes	yes	Breast lesions	EXCLUDED
Zanca F	2012	Med Phys	39	5917-5929	yes	yes	yes	yes	yes	yes	NO	yes	Breast, mammogram	EXCLUDED
[truncated: 75 more columns]

## Sheet: Original
AUTHOUR	YEAR	Journal	Vol Page	B1	B2	B3	B4	B5	B6	B7	B8	C1	C2	C3	C4	C5-reference method	C5-details	C5-more details	C6	C6a-study design	C6b	C6c	C7	C8a-selection	C8b-type of selection	C8b-details	C8c	C9	C10-number of readers	C10-details	C11-experience	C12-training	C13-blinded to clinical information	C13-blinded to prevalence	C13-details	C14	C14a-time interval	C14a-details	C14b	C14b-details	C14c	C14c-details	C14d-fully crossed design	C15a	C15b	C15c	C16a-DN patients	C16b	C17a-DP patients
Li F	2011	Radiology	261 937-949yes	yes	yes	yes	yes	yes	yes	yes	yes	Lung nodule/lung cancer	2	1	3	4	4=2+3	4=2+3, mixture (101= Sx or Bx, 22= follow up)	Databases	2	0	U,NR	yes	2	3	x	The exclusion criteria by two radiologists a, b, c	yes	10	x	yes	yes	yes	yes	x	yes	no	x	U,NR	x	yes	x	yes, obvious but not written	3	N/A (because NO NON-AUC outcome)	1	30	105	50
Li F	2012	Eur Radiol	22 2729-2735	yes	yes	yes	yes	yes	yes	yes	yes	Focal pneumonia	2	1	2	4	4=2+3	4=2+3, mixture (37=Bx and/or culture, 109=imaging follow up)	Database/Teaching files	2	0	U,NR	yes	2	3	x	Unequivocal but subtle pneumonia-CXRs were selected by two radiologists with exclusion criteria a,b,c	yes	8	x	yes	yes	yes	yes	yes, blinded to prevalence (were advised that cases might show "no/unilat/bilateral pneumonia" but were NOT informed of the NUMBER of pts with or without pneumonia)	yes	no	x	U,NR	x	yes	x	yes, obvious but not written	3	N/A (because NO NON-AUC outcome)	1	20	66	36
Muramatsu C	2010	J Digital Imaging	23 592-602	yes	yes	yes	yes	yes	yes	yes	yes	Breast masses	1	1	2	0	0	0=unclear	DDSM digital databases for screening mammography	4=other (random selection from database)	UNCLEAR (University of South Florida website)	A	yes	2	3	x	Page 594, In order to include moderately difficult and indeterminate unknown cases, 1) stratified randomized method 2) approx normally distributed, bottom left Fig.1 and 3) images with the eight highest psychophysical similarity measures were selected as the similar images (page 594)	no	11	x	no	yes	yes	yes	x	yes	no	x	no	no (unknown case random by the large database)	yes	x	yes, obvious but not written	4	4	1	30	30	30
Mc Nulty	2012	Acad Radiol	19 1023-1028	yes	yes	yes	yes	yes	yes	yes	yes	Spinal pathologies Emergency MRI	2	1	2	1	1	1=imaging (consensus between two radiologists experienced in MRI)	Databases	2	0	UNCLEAR (S, A, positive 13 pts, control 18 pts)	no	1	N/A	x	x	no	13	x	yes	yes	U,NR	U,NR	x	yes	yes	3 hours	no	no (The Ziltron software AUTOMATICALLY moved on the randomly selected cases)	no	no (6=iPad first, 7=monitor first, e.g.reader 3i,5i, reader 1m,2m)	yes, obvious but not written	1	1	3	18	18	13
Kim S	2010	J Trauma	69 437-446	yes	yes	yes	yes	yes	yes	yes	yes	TL Spine fractures	3	1	2	1	1	1=imaging (consensus between two radiologists)	Blunt multitrauma pts-Emergency setting	2	0	S	yes	1	N/A	x	x	yes	3	x	yes	yes	yes	yes	x	yes	yes	4 weeks	no	no (reviewed in random order to minimize bias)	U,NR	x	yes, obvious but not written	2	2	3	21	283	51
Shimauchi A	2011	Radiology	258 696-704	yes	yes	yes	yes	yes	yes	yes	yes	Breast lesions, MRI depicted	1	1	2	2	2	2	Databases	2	0	U,NR	yes	2	4	4=other (page 699, had to be > 5mm, AUC ROC of CADx lesions had to be similar to/closely match the training set)	x	no	6	x	yes	yes	yes	yes	x	yes	no	x	yes	x	yes	x	yes, obvious but not written	4	4	3	30	30	30
Dachman AH	2010	Radiology	256 827-835	yes	yes	yes	yes	yes	yes	yes	yes	Colonic polyps	2	1	2	5	5	5=other (page 829, polyp seen at CTC and optical colonoscopy) (page 829, optical colonoscopy was considered the reference standard for absence of a polyp) ???	Database, publicly available database	2	1	A	yes	2	2	2=to enrich prevalence, and, "STRATIFIED SAMPLING from different POLYP SIZE"/Andrew Plumb/and keep ratio of 3:2 for the small polyps-large polyps ratio (page829)	x	yes	19	x	yes	yes	yes	no	no (page 829, were instructed that the case set contained a HIGHER PROPORTION OF patients with POLYPS than was usually found in clinical practice)	yes	yes	27-58 days	no	x	no	x	yes, written	2	2,1,4	3	48	535	52
Salazar AJ	2011	TELEMEDICINE and e-HEALTH	17 275-282	yes	yes	yes	yes	yes	yes	yes	yes	Lung pathology (pneumothorax, ILD, nodules); to compare three digitizer devices; ICR(expensive), UMAX(medium priced), LUMIX(the cheapest)	2	1	3	1	1	1=imaging (CT chest as a gold standard)	Outpatients and emergency patients who visited the Fundacion Santa Fe de Bogota between November 2007 and 2009	3	0	S	yes	1	N/A	x	x	no	6	x	yes	no	yes	U,NR	x	yes	yes	2 months	U,NR	x	U,NR	x	yes, written	1	1	1	74	74	62
Wardlaw JM	2010	PLoS ONE	5 e15757	yes	yes	yes	yes	yes	yes	yes	yes	Stroke; compare "three" stroke scoring methods	2	1	3	1	1	1=imaging (The readings of ONE NEUROradiologist, very experienced in CT interpretation in acute stroke)	CT of stroke patients	2	1	S	yes	2	4	4=other (Stratified age, time to scan, stroke severity; and to encompass typical signs of early stroke)	x	no	258	x	no	no	U,NR	U,NR	x	yes	U,NR	x	U,NR	x	U,NR	x	U,NR	1	1	3	U,NR	U,NR	U,NR
Subhas N	2011	AJR	197 442-450	yes	yes	yes	yes	yes	yes	yes	yes	Knee injury, menisci and ligaments	2	1	2	5	5	5=other (arthroscopy; no good reference standard for MCL, LCL collateral ligaments)	Only patients referred for MRI were included in this study	2	0	S	no	1	N/A	x	x	yes	6	x	yes	U,NR	yes	yes	x	yes	yes	4 weeks	no	x	U,NR	x	yes, written	4	4	3	0 > 29	131 > 218	71
Collettini F	2012	Eur Radiol	22 350-357	yes	yes	yes	yes	yes	yes	yes	yes	Breast cancer	3	1	2	4	4=2+3	4=2+3, mixture, two-year-imaging follow up and histopatho Bx	276 consecutive women enrolled in this study	0	0	A	yes	2	4	4=other (Exclusion criteria were haematoma, ulcerations or wounds, XRT,chemoPx,Sx,Bx in the 6 months preceeding breast imaging)	x	yes	4	x	no	yes	yes	yes	x	yes	yes	4 weeks	no	no (p352, a newly randomized order)	yes	x	yes, written	1	1	3	224	224	52
Kelly KM	2010	Eur Radiol	20 2557-2564	yes	yes	yes	yes	yes	yes	yes	yes	Breast cancer	3	1	2	4	4=2+3	4=2+3, 2=histopatho, 3=radiologic follow up (To validate true negative cases, all cases were followed 1 year or more), page 2559	Collected cases from 2003 to 2008	2	U,NR	A	no	2	2	2=to enrich, the prevalence of cancer is 50%	x	no	12	x	no	yes	yes	yes	x	yes	no	x	yes	x	yes	x	yes, obvious but not written	1	1	3	51	51	51
Noroozian M	2012	Radiology	262 61-68	yes	yes	yes	yes	yes	yes	yes	yes	Breast masses	1	1	2	0,3	0,3	0 and 3(0=UNCLEAR for malignant; 3=Imaging follow up for more than 2 years for benign cases)	260 consecutive cases in the DBT projects	0	0	S	U,NR	2	2	2=to enrich the prevalance of cancer, 45% were malignant	260 pts, -108 benign were RANDOMLY NOT selected to enrich cancer, -31 microcalcifications, -31 Technical problem/Bx problem, -23 Technical problems, thus remaining 67 pts 67 masses.	yes	4	x	yes	yes	yes	yes	x	yes	yes	1 month, six separate sessions	no	no (The cases within each session were randomized differently, p64)	no	no (The order of reading sessions among readers were counterbalanced, e.g.example in p64)	yes, written	4 or 5(p 65, Analysis was performed on data obtained from matched image sets(n=93); 4=lesion/ROI, 5=other, matched images set, also Table 1 p63)	4 or 5(p 65, Analysis was performed on data obtained from matched image sets(n=93); 4=lesion/ROI, 5=other, matched images set, also Table 1 p63)	3	37	47	30
Ohgiya Y	2012	Clinical Imaging	36 526-531	yes	yes	yes	yes	yes	yes	yes	yes	Prostate cancer	2	1	3	2	2	2	Patients underwent prostate MRI between May 2007 and Aug 2008	2	0	U,NR	U,NR	2	4	4=other (see exclusion criteria C8c), 80-7=73 patients	Seven were excluded for the following reasons; a) DWI did not include b=2,000?? (n=4) b) hormone treatment was administered before MRI(n=3)	yes	2	x	no	no	yes	yes	x	yes	yes	2 weeks	U,NR	x	no	no (The three data sets in each patient were RANDOMLY interpreted in different sessions, p527)	yes, written (each data set was interpreted by two radiologists, p527)	1	1	3	18	18	55
Uchiyama Y	2012	J Digital Imaging	25 497-503	yes	yes	yes	yes	yes	yes	yes	yes	Stroke/Lacunar infarct(single)	2	1	2	1	1	1=imaging (consensus between two experienced neuroradiologists; NO true reference/gold standard)	Databases	2	0	A	yes	2	4	4=other (p498, the selected patients should have ONLY ONE lacunar infarct, allow easier ROC analysis; p498, The lesions marked as lacunar infarct by both radiologists were considered as LI in this study; The diagnosis of "no lacunar infarcts" by consensus between two neuroradiologists)	p498, the selected patients should have ONLY ONE lacunar infarct, allow easier ROC analysis; p498, The lesions marked as lacunar infarct by both radiologists were considered as LI in this study; The diagnosis of "no lacunar infarcts" by consensus between two neuroradiologists	yes	9	x	no	no	yes	yes	x	yes	no	x	yes	yes (p500, The cases selected for study were presented in the SAME randomized order to each observer, ??why the same??)	yes	x	yes, obvious but not written	1	1=patient (Fig4, Fig5, for non-AUC oucome; beneficial/detrimental effect to confidence levels)	3	15	15	15
Otani H	2012	J Thorac Imaging	27 51-57	yes	yes	yes	yes	yes	yes	yes	yes	Lung nodule	2	1	2	1	1	1=imaging (p52, Two radiologists identified nodules on MDCT by CONSENSUS to set standards of reference)		0	U,NR	U,NR	U,NR	U,NR	N/A	x	x	yes	4	x	yes	no	yes	U,NR	yes, blinded to both (p52, ???informed of the possibility of multiple nodule/ no nodule/ cautioned against inflammatory or fibrous changes; OK-blinded to the names and ages)	yes	U,NR	x	U,NR	x	U,NR	x	yes, obvious but not written	0=U,NR (Table1, Table2, no absolute number, no 2x2 table calculation)	0=U,NR (Table1, Table2, no absolute number, no 2x2 table calculation)	U,NR	3	U,NR	23
Li F	2011	AJR	196 W535-W541	yes	yes	yes	yes	yes	yes	yes	yes	Lung nodule/lung cancer	2	1	2	4	4=1+2+3	4=1+2+3 (1=imaging; the presence or absence of lung nodule was confirmed by CT; Malignant-histology, cytology; Benign-histology, culture, shrinkage with ATBs, stable during 2-year imaging follow up)	Database JSRT	?? 2 or 4 (2=retrospective or 4=other, random selection from the JSRT database)	U,NR	U,NR	yes	2	3	x	BIAS-The readers should NOT get involved in the selection process (W536, A radiologist/reader DECIDE the exclusion criteria to CHOOSE CXR; Unilateral nipple shadows in images without a lung nodule, as JUDGED BY two or more radiologists who were also OBSERVERS in this study, ?? bias) <=> Nine exclusion criteria, select subtlety category 2,3 and exclude 1,4,5	yes	3	x	yes	yes	no	U,NR	yes, (but conflicts !! with C8b, C8c !!)	yes	yes	2 weeks	no	no (W536, the order of cases within each image set was randomized)	no	no (W535, CXR first and CXR/BSI first)	yes, written	1	1=patient (Table2, for non-AUC oucome; % detection rate, number of false positive results)	1	79	79	72
Way T	2010	Acad Radiol	17 323-332	yes	yes	yes	yes	yes	yes	yes	yes	Lung nodule/lung cancer	1	1	2	4	4=2+3	4=2+3, mixture (p324, Bx, clinical information and 2-year CT follow up)	Patient archive in the radiology department	2	0	U,NR	no	2	4	4=other (diameter >3 mm measured by the radiologist, appearance of nodules on at least three consecutive slices)	x	no	6	x	yes	yes	yes	yes	x	yes	no	x	no	x	yes	x	yes, obvious but not written	4	4	3	U,NR	132	U,NR
Saade C	2013	European Journal of Radiology	82 e64-e69	yes	yes	yes	yes	yes	yes	yes	yes	Stroke/Atherosclerotic vascular/Carotid CTA	2	1	2	5,3	5,3	5=other and 3=radiological follow up [Page e66, defined by the NEURORADIOLOGISTS' REPORT (based on complete patient series, previous and SUBSEQUENT EXAMINATIONS and clinical indications), e66]	202 Patients underwent carotid CTA in our institution between Jan 2008 and Jan 2010 with STROKE LIKE SYMPTOMS, thus C6c = S = symptomatic	2	0	S	U,NR	2	4	4=other (general; pregnant patients, patients with allergies to iodinated CM and poor renal function were excluded)	x	no	6	x	yes	no	U,NR	yes	x	yes	U,NR	x	U,NR	x	no	no [page e66, the ordering of the regimen in a counterbalanced way, e.g., reader 1 looked at regimen A first whilst reader 2 looked at regimen B (reduced/low contrast volume regimen) first]	yes, written	1	2	1	25	25	25
Visser R	2012	Eur Radiol	22 908-914	yes	yes	yes	yes	yes	yes	yes	yes	Breast cancer	3	1	2	4	4=2+3	4=2+3, mixture (Histopatho and Imaging follow up) (43 cases= Bx-confirmed TP) (110 cases= FP ??? Bx negative ?? no Bx) [ Add 110 Normal cases(N) ]	Patients underwent screening digital mammogram	0	1	A	yes	1	N/A	x	x	yes	6	x	yes	yes	U,NR	U,NR	x	yes	yes	1 month	no	no (the order of cases within the session was randomized)	U,NR	x	yes, written (six radiologists read two versions of the study set processed with TE, PV)	1	1	3	220	220	43
Timp S	2010	IEEE Transactions on Information Technology in Biomedicine	14 803-808	yes	yes	yes	yes	yes	yes	yes	yes	Breast mass, serial mammogram	1	1	3	4	4=2+3	4=2+3, mixture (Histopatho and at least 6-month imaging follow up), page 804, All 99 malignant cases = Bx, 39/99 benign cases = Bx; 60/99 benign cases = at least 6-month imaging follow up.	Dutch Breast Cancer Screening Programme	2	0	A	U,NR	1	N/A	x	x	yes	6	x	yes	yes	no	no	no (Page 805- were informed that the number of BENIGN AND MALIGNANT CASES were about EQUAL, and that, all cases FROM SCREENING PROGRAM)	yes	no	x	no	no (All cases were presented in a randomized order)	yes	x	yes, obvious but not written	4	4	3	99	99	99
Pollard BJ	2012	J Digital Imaging	25 520-526	yes	yes	yes	yes	yes	yes	yes	yes	Lung nodule	2	1	2	1	1	1=imaging (p521, further evaluated using fluoroscopy or CT)	A database of 300 anonymous digitized radiography	4=U,NR	U,NR	U,NR	no	U,NR	N/A	x	x	no	4	x	yes	yes	yes	yes	x	yes	yes	14 days	no	x	no	no (reader 1,4 = 1 lux first; while reader 2,3 = 50 lux first)	yes, written	1	1	1	50	50	50
Purysko AS	2012	AJR	198 115-123	yes	yes	yes	yes	yes	yes	yes	yes	Hepatic nodule, FNH versus hepatic adenoma	1	1	2	4	4=2+3	4=2+3, mixture (All 12 adenoma=Histopatho, 8 FNH=percutaneous Bx, 27 FNH=clinical or imaging follow up or typical MRI)	422 consecutive patients who had undergone gadoxetate enhanced liver MRI in our institution	2	0	S,A	U,NR	1	N/A	1 (page 116, NO PATIENT WAS EXCLUDED)	x (Page 116, NO PATIENT WAS EXCLUDED)	yes	3	x	yes	U,NR	U,NR	U,NR	x	yes	no	x	no	x	yes	yes (sequential readings, image set 1 followed by image set 2), (conventional then conventional plus Gadoxetate)	yes,written	4	4	3	35	35	12
Matsushima M	2010	Magn Reson Med Sci	9(2) 49-58	yes	yes	yes	yes	yes	yes	yes	yes	Hepatic nodule, HCC	2	1	2	1	1	1=imaging (CTAP and CTHA; Two abdominal MRI radiologists determine 38 HCC nodules by CTAP and CTHA, BY CONSENSUS)	20 Patients with HCCs undergone MRI-SPIO, and, CTHA, CTAP at our hospital from July 2005 to Feb 2007	2	0	U,NR	U,NR	2	3	3 (page 52, nodules EXCEEDING 3 CM in diameter were excluded; because they are OBVIOUS on all images) (ONE patient was excluded because of a 5-month interval between MRI and CTHA-CTAP, 20-1 = 19 patients)	3 (page 52, nodules EXCEEDING 3 CM in diameter were excluded; because they are OBVIOUS in all images) (ONE patient was excluded because of a 5-month interval between MRI and CTHA-CTAP, 20-1 = 19 patients)	no	6	x	yes	U,NR	yes	yes	x	yes	yes	4 weeks	no	x	U,NR	x	yes, obvious but not written	2	2	3	U,NR	60	19
Yamada Y	2012	Radiology	263 419-428	yes	yes	yes	yes	yes	yes	yes	yes	Extrahepatic bile duct cancer	2	1	2	4	4=2+3	4=2+3, mixture (Histopatho and postoperative follow up CT, page 422)	All consecutive patients known to have or suspected of pancreatic/biliary tract disease, between December 2004 and September 2010	2	1	U,NR	U,NR	2	4	4=other (47-2-2 = 43 patients; EXCLUDED because of renal failure [n=2]; contraindications for iodinated contrast material [n=2]), Page 420	x	yes	3	x	yes	U,NR	yes	yes	x	yes	yes	1 month	no	x	U,NR	x	yes, obvious but not written	1	1	3	33	33	10
Mermuys K	2010	AJR	195 161-167	yes	yes	yes	yes	yes	yes	yes	yes	Urolithiasis ( All stones, Ureteric stones )	2	1	2	1	1	1=imaging [Page 162, In case of disagreement between the THREE READERS ON THE MDCT results, a fourth reader (7 years of experience) decided the final MDCT result to be used as the reference standard] [BIAS, and I think that the three observers R1 R2 R3 should NOT GET INVOLVED with the "reference standard"-MDCT]	50 consecutively enrolled patients between Nov 2007 and June 2008	0	0	U,NR	U,NR	1	N/A	x	x	yes	3	x	yes	U,NR	yes	yes	x	yes	U,NR	x	no	x	yes	yes (Page 162, first all DR THEN all DT/digital tomosynthesis)	yes, written	1	4	3	19	19	31
Aoki T	2011	Acad Radiol	18 1000-1005	yes	yes	yes	yes	yes	yes	yes	yes	Lung nodule	2	1	2	1	1	1=imaging (Page 1001, on the basis of CT confirmation)	Database for CXR	2	U,NR	U,NR	U,NR	2	3	3 (page 1001, The SUBTLETY RATINGS of the nodules were classified by two-board-certified radiologists in the same way as for the classification of database) (FIVE-POINT scale of SUBTLETY, 1=extremely subtle, 5=obvious) (Calcified lung nodules were excluded)	3 (page 1001, The SUBTLETY RATINGS of the nodules were classified by two-board-certified radiologists in the same way as for the classification of database) (FIVE-POINT scale of SUBTLETY, 1=extremely subtle, 5=obvious) (Calcified lung nodules were excluded)	no	12	x	yes	yes	yes	U,NR	x	yes	no	x	no	x	yes	yes (Sequential reading method; without CAD/temporal subtraction images THEN with CAD), Page 1001	yes, obvious but not written	1	1	1	51	51	51
Toomey RJ	2010	AJR	194 469-474	yes	yes	yes	yes	yes	yes	yes	yes	Intracranial Hemorrhage and Distal Radial Fracture (Handheld computing devices for Emergency Radiologic Consultation)	2	1	3	5	5	5=other (page 471, radiologic report and the opinion of an expert)	unknown	4=U,NR	1	U,NR	no	1	N/A	x	x	no	23,15,26,20	23,15,26,20 readers (Table 2, page470, there are FOUR SEPARATE Studies; see G3 comments-G3	yes	yes	U,NR	U,NR	x	no (if consider ALL FOUR STUDIES TOGETHER), yes (if consider EACH FOUR Studies seperately; read twice)	U,NR	U,NR (??? Page 472, a standard COUNTER BALANCED Method to minimized memory effect)	U,NR	x	U,NR	x	no, obvious but not written	5=other(i.e.READINGS; Total 168 readings; 49x2 + 35X2 = 168 readings), page 469, 472	N/A (because NO NON-AUC outcome)	1	15 and 15	U,NR	15 and 15
Hupse R	2013	Radiology	266 123-129	yes	yes	yes	yes	yes	yes	yes	yes	Breast cancer	2	1	3	4	4=2+3	4=2+3, mixture (page 124,125, 80 cases=Histopatho Bx, 120 cases=Mammographic follow up)	Digital Screening Program between 2003 and 2008, Utretch, the Netherlands	2	U,NR	A	yes	2	3	3 (page 124, the following were EXCLUDED; 1) the lesions RATED AS OBVIOUS, 2) microcalcifications-only-no mass, 3) NOT all four views)	x	yes	12	x	yes	yes	U,NR	U,NR	x	yes	yes	4 weeks	U,NR	x	no	no (page125, in the alternate mode; the reading mode SWITCHED)	yes, written (page123, 12 readers read 200 studies TWICE)	1	1	3	120	120	80
Tan T	2012	IEEE Transactions on Medical Imaging	31 1034-1042	yes	yes	yes	yes	yes	yes	yes	yes	Breast cancer	1	1	2 (see G3 comments; Standalone CAD versus All readers WITHOUT CAD; page 1039, F-observer study)	4	4=2+1+0	4=2+1+0, mixture (UNCLEAR; page 1035, All malignant lesions=Bx, 38 benign=Bx, the remaining benign lesions were confirmed by ??? IMAGE INTERPRETATION ALONE or ??? combining information from DIFFERENT MODALITIES)	Dataset of 201 lesions	4=U,NR	1	U,NR	yes	2	3	3 (page 1039, During the selection, there is no preference on certain types of lesions EXCEPT CYSTS were left out because they are EASY TO INTEPRETE)	Exclude cyst, page 1039	no	10	x	no	yes	U,NR	U,NR	x	U,NR	U,NR	x	U,NR	x	U,NR	x	U,NR	4	N/A (because NO NON-AUC outcome)	1	41	41	47
Shiraishi J	2010	J Digital Imaging	23 161-169	yes	yes	yes	yes	yes	yes	yes	yes	Breast microcalcifications	2	1	2	4	4=2+1	4=2+1 (2=Histopatho, core needle Bx and/or surgery for images with clustered microcalcifications) (1=imaging, consensus of one radiologist (H.A.) and CAD software output)	Consecutive cases obtained at our institution between September 2005 and September 2006	4=U,NR	0	U,NR	U,NR	2	3	3 (page 163, Selected by a breast radiologist with several inclusion criteria, namely, 1) there is ONLY ONE MCL cluster in each single view 2) THE SUBTLETY was considered VERY SUBTLE OR EXTREMELY SUBTLE 3) Adequate image quality-position and gray scale)	page 163, Selected by a breast radiologist with several inclusion criteria, namely, 1) there is ONLY ONE MCL cluster in each single view 2) THE SUBTLETY was considered VERY SUBTLE OR EXTREMELY SUBTLE 3) Adequate image quality-position and gray scale)	no	7	x	yes	yes	yes	yes	x	yes	yes	2 weeks	U,NR	x	no	no (page 164, the order of the TWO READING SESSIONS for each observer was determined RANDOMLY, but was balanced)	yes, obvious but not written	1	1	1	30	30	30
Berg WA	2012	AJR	198 219-232	yes	yes	yes	yes	yes	yes	yes	yes	Breast cancer Contralateral	2	1	2	2	2	2	Women 25 years or older, with newly diagnosed breast cancer (on core Bx or vacuum Bx were recruited from six sites	0	1	S	U,NR	2	4	4=other (GENERAL; contraindication to MRI; IDDM, DM type 2 with blood glucose level >140 mg/dl before PEM)	x	yes	30 and 4	Page 220= NOT WELL WRITTEN; 30 readers for breast-level-performance; 4 readers for blinded retrospective PEM review	yes	yes	no	yes	Page 220, FULL KNOWLEDGE of conventional imaging and pathologic results from PRE-study Bx (newly diagnosed breast cancer)	yes	U,NR	x	U,NR	x	U,NR	x	U,NR	3 and 4	3 and 4	3	352	352	15
Bilello M	2010	Acad Radiol	17 686-695	yes	yes	yes	yes	yes	yes	yes	yes	Brain-Multiple Sclerosis Lesions	2	1	2	5	5	5=other (ABSENCE OF GOLD STANDARD/Absence of ground truth; revised Mc Donald Criteria 2005)	Multiple sclerosis patients by revised Mc Donald criteria, randomly RETRIEVED from the radiology picture database -PROSPECTIVE, WRITTEN, page 687	0	0	U,NR	U,NR	2	4	4=other (4 patients were excluded because of TECHNICAL ISSUES; 50-4=46 pts; 3 healthy volunteers were excluded-incidental WM findings NOT related to MS; 14-3=11 volunteers)	x	yes	7	x	yes	no	yes	U,NR	Don't mention about PREVALENCE; Page 687-No information was disclosed regarding the MRI protocol or THE AIM OF THE STUDY !!! ,page 687	yes	no	single sessions typically lasted 4-5 hours	U,NR	x	U,NR	x	yes, written	U,NR (4 or 1)	U,NR (4 or 1)	1	11	U,NR	46
Moin P	2011	Acad Radiol	18 1420-1429	yes	yes	yes	yes	yes	yes	yes	yes	Breast masses and microcalcifications, Mammographic display work flow	3	1	2	4	4=2+3	4=2+3 (2=histo; all positive cases were biopsy proven) (3=radiological follow up; non Bx negative cases were confirmed with normal findings on mammographic F/U one year later), Case selection, page 1424	Case data set collected from Fuji film collaboration sites from around the world	2	U,NR	U,NR	U,NR	2	3,4	3 (page 1421, the original 550-case data set were STRATIFIED BY DIFFICULTY LEVEL by a radiologist; Appendix CASE SCORING SCHEMA, page 1429) and 4=other (pregnant, inadequate quality, etc. and BI-RADS 0 were excluded)	x	no	6	x	no	yes	yes	yes	x	yes	yes	6 weeks	no	x	yes	yes (page 1423, The first round of reading sessions used only QV, while the second round of reading sessions used only CARP)	yes, written	1	1	3	100	100	100
Medved M	2011	Acad Radiol	18 1467-1474	yes	yes	yes	yes	yes	yes	yes	yes	Breast cancer	1	1	2	4	4=2+1	4=2+1 (most=histopatho, but 4 cases categorized as benign on "the basis of MRI reading", page 1468, 1469)	Patients with suspicious breast lesions detected on mammogram underwent breast MRI, 2002-2008	0	U,NR	U,NR	U,NR	U,NR	N/A	x	x	yes	3	x	yes	U,NR	yes	U,NR	x	yes	U,NR	x	no	x	U,NR	x	yes, written	4	4	1	10	10	44
Aoki T	2012	European Journal of Radiology	81 1062-1067	yes	yes	yes	yes	yes	yes	yes	yes	Lung nodule	2	1	2	1	1	1=imaging (on the basis of CT confirmation, page 1063)	A large database of 15,000 CXR	2	U,NR	U,NR	U,NR	2	3	3(page 1063, two board-certified radiologists classified the lung nodule according to THE SUBTLETY SCALE, five-point-scale)	x	no	8	x	yes	yes	yes	U,NR	x	yes	no	x	no	x	yes	x	yes, obvious but not written	1	1	1	30	30	30
Yoshida A	2013	J Comput Assist Tomogr	37 84-90	yes	yes	yes	yes	yes	yes	yes	yes	Brain metastases	1	1	2	1	1	1=imaging (mutual CONSENSUS between two experienced neuroradiologists, page 85)	Patients who had primary cancer and screened for brain metastases durine 2009-2010	2	U,NR	U,NR	U,NR	2	4	4=other (The exclusion criteria, Patients who FAILED to undergo 1 of the 3 sequences, severe gross ARTIFACTS)	x	yes	4	x	yes	no	yes	U,NR	x	yes	yes	2 weeks	no	x	U,NR	x	yes, written	4	4	1	0	70	14
Takahashi N	2010	J Comput Assist Tomogr	34 751-756	yes	yes	yes	yes	yes	yes	yes	yes	Stroke-Embolic infarcts	2	1	2	1	1	1=imaging (two neuroradiologists determined criteria standard of hypoattenuation regions on unenhanced CT IN CONSENSUS, page 752)	34 consecutive patients with MCA embolic infarcts underwent unenhanced CT (2007-2008) then 21 patients was selected	2	0	S	yes	2	4	4=other (Inclusion criteria are 1) the first CT scan done within 3 hours after stroke onset 2) No evidence of old infarct)	x	yes	5	x	yes	yes	yes	U,NR	Page 752, blinded to all clinical info EXCEPT the SIDEof hemisphere with STROKE SYMPTOMS- acceptable	yes	no	x	no	x	yes	x	yes, written	2	2	3	3	142	18
Sung YM	2010	European Journal of Radiology	74 275-279	yes	yes	yes	yes	yes	yes	yes	yes	Lung-Interstitial Lung Markings	2	1	4	4	4=1+2+5	4=1+2+5, mixture (Thin section CT with CONSENSUS of two board-certified radiologists) (8/25= lung biopsy showed UIP-NSIP;11/25= connective tissue disease clinically; 6/25= NOT CONFIRMED) (14 cases free of ILD by thin section CT)	39 Patients suspected of ILD, clinically indicated and requested by clinicians as part of patients' diagnostic workup	2	U,NR	U,NR	U,NR	2	3	3 (Page 276, we selected the study candidates with SUBJECTIVE EXTENT of parenchymal abnormality LESS THAN 20% of whole lung volume on thin section CT)	Page 276, We excluded the cases with massive lung destruction, mass, consolidation or pleural effusion	yes	10	x	yes	no	yes	U,NR	Page 275, 276, BUT DID NOT mention the prevalence; (Blinded to name, H.N., Helsinki Declaration)	yes	yes	4 weeks	no	x	no	no (page276, read CRT first and read LCD first)	yes, written	2	N/A (because NO NON-AUC outcome)	1	14	U,NR	25
Padilla F	2013	J Ultrasound Med	32 93-104	yes	yes	yes	yes	yes	yes	yes	yes	Breast mass	1	1	2	2	2	2	BI-RADS 4 or 5 (by diagnostic mammogram and US) were recruited 2006-2009. All underwent DBT and 3D-AUS BEFORE Bx or FNA	2	0	U,NR	U,NR	2	2	2=to enrich (page 8, The prevalence of cancer in our study was HIGHER THAN that in clinical practice) (The inclusion criteria could introduce UNINTENDED BIAS towards tomostnthesis DBT), see also C8c !!	Page 2 and 3, (Inclusion criteria are visible mass on DBT, mass in the FOV of 3D-AUS, PATHOLOGY RESULTS AVAILABLE) (Exclusion criteria are technical problem during 3D-AUS, Bx aborted, DBT negative, outside FOV of 3D-AUS)	yes	6	x	yes	no	U,NR	yes	x	yes	no	x	no	x	yes	x	yes,writen	4	4	3	38	38	13
Choi HJ	2012	Journal of Telemedicine and Telecare	18 26-31	yes	yes	yes	yes	yes	yes	yes	yes	Appendicitis-Ultramobile PC	2	1	2	4	4=2+3	4=2+3 (56 consecutive patients with PATHO confirmed appendicitis) (44 consecutive patients with normal CT findings and NORMAL CLINICAL FOLLOW UP)	Consecutive ED patients with acute abdomen underwent abdominal CT in the year 2009	2	U,NR	U,NR	U,NR	1	N/A	x	x	yes	4	x	yes	no	yes	U,NR	x	yes	yes	4 weeks	U,NR	x	no	no (case 1-50, LCD first) (case 51-100, UMPC first)	yes,written	1	1	3	44	44	56
Cole EB	2012	Acad Radiol	19 916-922	yes	yes	yes	yes	yes	yes	yes	yes	Breast mass	3	1	2	2	2	2	67 Normal cohort and 66 Diagnostic cohort	2	1	A,S	yes	1	N/A	x	x	no	16	x	yes	no	U,NR	U,NR	x	yes	yes	4 weeks or more	no	x	no	no (page917, half of the cases = Photon counting FFDM first, half of the case = Conventional FFDM first)	yes,written	1	1,4	3	84	84	49
Warren LM	2012	Med Phys	39 3202-3213	yes	yes	yes	yes	NO	yes	yes	yes	Breast calcifications	EXCLUDED (simulated microcalcifications)																EXCLUDED	x
Jinzaki M	2011	AJR	196 1102-1109	yes	NO	yes	yes	yes	yes	yes	yes	Urothelial carcinoma, CT Urography	EXCLUDED																EXCLUDED	x
Okamoto S	2011	Ann Nucl Med	25 213-220	yes	NO	yes	UNCLEAR (Not multi-reader ?? Number of readers ??)	yes	yes	yes	NO	Brain tumour recurrence, PET	EXCLUDED																EXCLUDED	x
Nishida K	2011	Acta Radiologica	52 120-126	yes	NO	yes	yes	yes	NO	yes	NO	Prostate cancer	EXCLUDED (Prediction of prognostic value; The relationship between MRI stage and biochemical recurrence using Kaplan-Meier survival estimates)																EXCLUDED	x
Svane G	2011	Acta Radiologica	52 134-142	yes	NO	yes	yes	yes	yes	yes	yes	Breast mass	EXCLUDED																EXCLUDED	x
Yakabe M	2010	J Digital Imaging	23 520-526	yes	yes	yes	yes	NO	yes	yes	yes	Breast microcalcifications	EXCLUDED (simulated microcalcifications, anthropomorphic phantom)																EXCLUDED	x
Leong DL	2012	J Digital Imaging	25 662-669	yes	yes	yes	yes	NO	yes	yes	yes	DICOM GSDF in Complex Background	EXCLUDED (synthetic clustered lumpy background; simulated screening mammogram)																EXCLUDED	x
Krupinski EA	2012	J Digital Imaging	25 738-743	yes	yes	yes	yes	NO	NO	yes	yes	Virtual Pathology Slides, Colour LCD	EXCLUDED																EXCLUDED	x
Obuchowski NA	2010	Acad Radiol	17 761-767	yes	yes	yes	N/A	N/A	yes	NO (methodology)	yes	Effect of CADe on Observer Performance	EXCLUDED (To study the effect of CADe on observer performance in different study design; crossover design VS sequential design)																EXCLUDED	x
Reed WM	2011	Radiology	258 938-943	yes	yes	yes	yes	NO	yes	yes	yes	Lung nodules	EXCLUDED (Simulated lung nodules, a software system for the simulation of chest nodule, page 939, 940, 943, reference 19)																EXCLUDED	x
Szucs-Farkas Z	2010	AJR	194 W388-W395	yes	NO	yes	yes	yes	yes	yes	NO	Chest trauma	EXCLUDED (Mainly FOCUS SENSITIVITY/Wilcoxon matched paired test for primary target-rib fractures; Secondary target = pneumothorax/lung contusion, just SHOW AVERAGE AUC in table, did not use DBM MRMC properly; like Jinzaki, et al, AJR)																EXCLUDED	x
Destounis S	2011	J Digital Imaging	24 66-74	yes	NO	yes	yes	yes	yes	yes	NO	Breast, digital mammogram	EXCLUDED																EXCLUDED	x
Berbaum KS	2012	J Am Coll Radiol	9 344-351	yes	yes	yes	yes	NO	yes	yes	yes	Skeletal injury, SOS conditions	EXCLUDED
Webb LJ	2011	Med Phys	38 1972-1980	yes	yes	yes	yes	NO	yes	yes	yes	Breast lesions	EXCLUDED
Zanca F	2012	Med Phys	39 5917-5929	yes	yes	yes	yes	yes	yes	NO	yes	Breast, mammogram	EXCLUDED
Gennaro G	2010	Eur Radiol	20 1545-1553	yes	yes	yes	yes	yes	yes			Breast lesions		1	2					0	0	S	U,NR	2					6	x	yes	yes				yes	yes	1-4 weeks
Yamada Y	2011	Invest Radiol	46 471-477	yes	yes	yes	yes	yes	yes			Lung nodule	2	1	2														3	x
Rafferty EA	2013	Radiology	266 104-113	yes	yes
Wallis MG	2012	Radiology	262 788-796	yes	yes
Svahn TM	2012	BJR	85 e1074-e1082	yes	yes
Kim H	2012	WJG, pdf file already in Dropbox but cannot print out
Dromain C	2012	Breast Cancer Research	14 R94	yes	yes
[truncated: 74 more columns]
